# Supplementary material for: In Vitro Activity of Silver-Bound Titanium Dioxide (Tiab) Against Multidrug-Resistant Bacteria from Dermatological Infections
Source: Diseases. 2025 Aug 22;13(9):277. doi: 10.3390/diseases13090277 (PMC12468273; doi:10.3390/diseases13090277)
Supplement: Supplementary file 1 [file diseases-13-00277-s001.zip]

Archive with 1 entries (1 files):
- diseases-3764991-supplementary.pdf
